# Supplementary material for: Calcium/calmodulin dependent protein kinase IV in trophoblast cells under insulin resistance: functional and metabolomic analyses
Source: Mol Med. 2023 Jun 29;29:82. doi: 10.1186/s10020-023-00669-8 (PMC10308755; doi:10.1186/s10020-023-00669-8)
Supplement: Supplementary file 3 — Additional file 3. The primary DEMs analysis in positive ion mode. [file 10020_2023_669_MOESM3_ESM.xlsx]

## Sheet: DEM
Accession
