# Supplementary material for: Calcium/calmodulin dependent protein kinase IV in trophoblast cells under insulin resistance: functional and metabolomic analyses
Source: Mol Med. 2023 Jun 29;29:82. doi: 10.1186/s10020-023-00669-8 (PMC10308755; doi:10.1186/s10020-023-00669-8)
Supplement: Supplementary file 5 — Additional file 5. The identification of DEMs in HTR-8/SVneo cells. [file 10020_2023_669_MOESM5_ESM.xlsx]

## Sheet: Sheet1
name	ID	mz	rt	ppm	formula	KEGG	oeCAMK4_Mean	oeCAMK4_Median	oeCAMK4_RSD	vector_Mean	vector_Median	vector_RSD	FC	log2FC	P.value	-log10(P.value)	FDR	VIP	posneg
Isovaleric acid	M102T185	102.127	185.3	4.05888	C5H10O2	C08262	7.59393e+07	7.50738e+07	16.55	9.39769e+07	9.4906e+07	5.37	0.81	-0.31	0.020014	1.7	0.094375	1.44701	pos
gamma-Aminobutyric acid	M104T96	104.07	96.2	0.730274	C4H9NO2	C00334	1.36355e+07	1.33906e+07	7.42	6.40698e+06	6.34207e+06	23.25	2.13	1.09	0.000254409	3.59	0.0037203	1.86955	pos
L-Serine	M106T85	106.05	85	0.716644	C3H7NO3	C00065	3.02527e+07	3.04467e+07	12.78	1.37134e+07	1.3881e+07	10.18	2.21	1.14	4.33893e-07	6.36	2.83882e-05	1.95383	pos
Benzaldehyde	M107T192	107.049	191.6	0.489255	C7H6O	C00261	831401	499653	69.77	2.32133e+06	2.4742e+06	54.88	0.36	-1.48	0.0195794	1.71	0.0929625	1.34722	pos
L-Proline	M116T76	116.071	76.3	1.72309	C5H9NO2	C00148	1.56114e+07	1.38631e+07	26.81	3.6486e+06	2.39048e+06	65.91	4.28	2.1	0.000104087	3.98	0.00184787	1.80189	pos
4-Hydroxybenzaldehyde	M123T192	123.044	191.5	0.195052	C7H6O2	C00633	9.30454e+07	9.73031e+07	14.24	4.37749e+07	4.09829e+07	31.51	2.13	1.09	0.000328347	3.48	0.00456826	1.76526	pos
L-Histidinol	M124T782	124.086	782.4	26.8684	C6H11N3O	C00860	3.60281e+06	3.7156e+06	9.65	1.13681e+06	1.13729e+06	28.33	3.17	1.66	6.43509e-05	4.19	0.00130761	1.94242	pos
1,2,3-Trihydroxybenzene	M127T989	127.039	989.5	0.188918	C6H6O3	C01108	4.4824e+06	5.48242e+06	50.93	1.9646e+06	1.0955e+06	71.02	2.28	1.19	0.0479545	1.32	0.174378	1.17518	pos
Oxoglutaric acid	M129T818	129.127	817.8	3.57663	C5H6O5	C00026	6.53097e+06	5.9324e+06	22.76	8.84676e+06	9.12074e+06	16.06	0.74	-0.44	0.0200691	1.7	0.0945173	1.32317	pos
L-4-Hydroxyglutamate semialdehyde	M130T135	130.049	135.3	24.0986	C5H9NO4	C05938	1.61926e+07	1.66676e+07	8.96	1.29155e+07	1.2912e+07	6.37	1.25	0.33	0.000791254	3.1	0.00888347	1.67435	pos
Pipecolic acid	M130T155	130.049	155.3	11.0475	C6H11NO2	C00408	6.94134e+08	6.68581e+08	14.85	4.91238e+08	5.0036e+08	12.91	1.41	0.5	0.00127478	2.89	0.0126387	1.64941	pos
(R)-Pantolactone	M131T782	130.522	781.7	0.5963	C6H10O3	C01012	4.65858e+06	4.86779e+06	8.33	1.8998e+06	1.8947e+06	7.9	2.45	1.29	4.47919e-09	8.35	9.71281e-07	2.00214	pos
L-Aspartic acid	M134T86	134.045	85.6	0.566975	C4H7NO4	C00049	2.94687e+07	3.00561e+07	7.27	1.80984e+07	1.81982e+07	7.38	1.63	0.7	5.98694e-07	6.22	3.59193e-05	1.94883	pos
4-Oxoglutaramate	M145T91	145.049	91.2	0.297389	C5H7NO4	C05572	5.68037e+06	5.2891e+06	18.96	8.33361e+06	8.26541e+06	12.04	0.68	-0.55	0.00126671	2.9	0.0125998	1.661	pos
4-Hydroxycinnamic acid	M147T192	147.044	191.5	27.434	C9H8O3	C00811	9.11737e+07	8.94018e+07	20.6	5.4734e+07	5.32507e+07	11.9	1.67	0.74	0.000536854	3.27	0.00667396	1.71267	pos
3-Aminopentanedioate	M148T102	148.059	101.9	11.3197	C5H9NO4	C05574	9.42211e+06	8.4741e+06	29.86	4.35889e+06	1.85878e+06	99.09	2.16	1.11	0.0273677	1.56	0.118822	1.37846	pos
L-Glutamic acid	M148T196	148.06	195.8	0.441368	C5H9NO4	C00025	3.87128e+07	3.9249e+07	6.83	2.20375e+07	2.23696e+07	6.16	1.76	0.81	4.15312e-08	7.38	4.84158e-06	1.98357	pos
L-Histidine	M155T75	154.989	74.9	11.1041	C6H9N3O2	C00135	150548	151210	4.43	415120	412840	32.04	0.36	-1.46	0.000887978	3.05	0.00974592	1.84339	pos
L-Phenylalanine	M166T342_2	166.086	341.8	0.0383989	C9H11NO2	C00079	1.96736e+10	2.19011e+10	35.4	8.69409e+09	7.99133e+09	68.15	2.26	1.18	0.0354955	1.45	0.142348	1.21571	pos
L-Methionine S-oxide	M166T90	166.053	89.9	0.746748	C5H11NO3S	C02989	9.3767e+06	9.57922e+06	17.37	6.01605e+06	5.57634e+06	49.8	1.56	0.64	0.0272716	1.56	0.118476	1.31237	pos
3-Methoxyanthranilate	M168T130	168.066	130	0.595006	C8H9NO3	C05831	1.74196e+07	1.67517e+07	18.42	2.54493e+07	2.52675e+07	13.26	0.68	-0.55	0.00167632	2.78	0.015468	1.63944	pos
3-Dehydroshikimate	M172T986	171.993	986	0.750804	C7H8O5	C02637	2.2153e+07	2.2142e+07	5.22	1.94218e+07	1.91153e+07	12.5	1.14	0.19	0.0294697	1.53	0.125032	1.2857	pos
Norselegiline	M174T825	174.129	825	4.51447	C12H15N	C15476	3.81049e+07	3.97859e+07	17.49	2.38784e+07	2.58004e+07	17.59	1.6	0.67	0.00177	2.75	0.0161072	1.61733	pos
N-Acetyl-L-aspartic acid	M176T135	176.055	135	2.1357	C6H9NO5	C01042	2.0617e+08	2.06861e+08	25.44	7.11272e+07	3.90881e+07	80.31	2.9	1.54	0.00721739	2.14	0.0458157	1.60758	pos
8-Amino-7-oxononanoate	M188T485	188.128	485.2	0.00839493	C9H17NO3	C01092	8.6613e+06	8.95875e+06	8.61	5.15489e+06	5.274e+06	5.15	1.68	0.75	2.88228e-07	6.54	2.11353e-05	1.96082	pos
3-Methyl-L-tyrosine	M195T823	195.101	823.2	0.0405292	C10H13NO3	C20800	9.42399e+06	9.3305e+06	9.89	3.21662e+07	3.39136e+07	45.65	0.29	-1.77	0.00866552	2.06	0.0520308	1.59051	pos
Dodecanoic acid	M200T648	200.164	647.5	1.49145	C12H24O2	C02679	1.67231e+07	1.69707e+07	4.7	9.73168e+06	9.86099e+06	7.32	1.72	0.78	3.22499e-08	7.49	4.04564e-06	1.98688	pos
D-Erythrose 4-phosphate	M201T107	201.016	106.6	0.497473	C4H9O7P	C00279	7.17401e+06	7.35634e+06	15.04	5.47005e+06	5.45186e+06	9.66	1.31	0.39	0.00508813	2.29	0.0352822	1.51097	pos
N5-(L-1-Carboxyethyl)-L-ornithine	M204T512	204.122	512.1	2.35193	C8H16N2O4	C04210	2.21245e+06	2.28973e+06	11.01	1.71623e+06	1.69621e+06	9.7	1.29	0.37	0.00254214	2.59	0.0212602	1.57253	pos
N-Acetyl-D-galactosamine	M204T98	204.086	97.9	19.2761	C8H15NO6	C01132	2.42835e+08	2.43076e+08	21.55	5.11046e+07	3.54178e+07	81.31	4.75	2.25	4.77737e-05	4.32	0.00106017	1.85236	pos
gamma-Glutamylalanine	M219T124	219.097	123.8	1.82567	C7H11N2O5R	C03740	9.26802e+06	9.10472e+06	21.73	1.49963e+07	1.46355e+07	29.2	0.62	-0.69	0.0110274	1.96	0.0620172	1.44525	pos
L-Cystathionine	M223T84_3	223.075	84.3	0	C7H14N2O4S	C02291	1.44295e+07	1.46992e+07	19.43	9.88559e+06	8.40096e+06	32.61	1.46	0.55	0.0219385	1.66	0.101002	1.3367	pos
Porphobilinogen	M226T690	226.18	689.6	3.45282	C10H14N2O4	C00931	4.4959e+07	3.32895e+07	51.54	8.49003e+07	9.00101e+07	24.35	0.53	-0.92	0.0106386	1.97	0.0602547	1.41294	pos
Farnesoic acid	M236T704	236.162	704.2	11.3839	C15H24O2	C16502	3.56775e+06	3.55819e+06	7.16	3.12029e+06	3.1e+06	11.61	1.14	0.19	0.032536	1.49	0.134275	1.24955	pos
Fenpropidin	M273T770	273.253	770.3	26.7152	C19H31N	C18726	7.29763e+06	7.00591e+06	20.87	3.36371e+06	3.45139e+06	25	2.17	1.12	0.00015659	3.81	0.00254485	1.81277	pos
Linoleic acid	M280T928	280.263	927.7	0.419597	C18H32O2	C01595	9.33755e+07	8.79108e+07	33.14	4.3152e+07	4.99702e+07	40.21	2.16	1.11	0.0101153	2	0.0582091	1.44683	pos
Indican	M295T81_1	294.936	80.7	9.63861	C14H17NO6	C08481	2.83736e+08	2.83592e+08	5.67	1.6477e+08	1.67377e+08	8.1	1.72	0.78	1.04102e-07	6.98	9.4139e-06	1.97792	pos
N7-Methylguanosine	M298T325	298.114	325.4	3.68986	C11H16N5O5	C20674	3.31699e+06	3.46554e+06	14.11	4.28455e+06	4.28259e+06	14.33	0.77	-0.37	0.012711	1.9	0.0683613	1.38854	pos
Quercetin	M302T782	302.304	781.8	5.85871	C15H10O7	C00389	3.7165e+07	3.63481e+07	18.75	1.12375e+07	8.67195e+06	45.93	3.31	1.73	5.98806e-05	4.22	0.0012417	1.81516	pos
Glutathione	M308T138	308.09	137.5	1.29132	C10H17N3O6S	C00051	6.35902e+09	6.27829e+09	13.97	5092336103	5.27493e+09	14.33	1.25	0.32	0.0235619	1.63	0.106258	1.30938	pos
N-Acetyl-a-neuraminic acid	M310T95	310.112	95.1	4.43711	C11H19NO9	C19909	1.01993e+08	1.02917e+08	12.52	6.6647e+07	5.89132e+07	33.97	1.53	0.61	0.0060293	2.22	0.040017	1.50486	pos
Monocrotaline	M326T754	326.162	754.5	6.70386	C16H23NO6	C10350	2.44817e+06	2.27437e+06	18.4	3.20824e+06	3.24533e+06	6.72	0.76	-0.39	0.00454191	2.34	0.0325043	1.53067	pos
S-(Hydroxymethyl)glutathione	M338T130_1	338.099	129.7	8.80209	C11H19N3O7S	C14180	3.81817e+06	4.09798e+06	64.95	9.47012e+06	9.08632e+06	40.82	0.4	-1.31	0.0279128	1.55	0.120366	1.31261	pos
Sucrose	M343T740	343.294	740.5	1.34611	C12H22O11	C00089	1.43842e+07	1.49546e+07	29.29	8.32359e+06	7.83695e+06	23.66	1.73	0.79	0.00773638	2.11	0.0480683	1.46825	pos
AMP	M348T228	348.07	227.7	0.218347	C10H14N5O7P	C00020	1.17224e+07	1.20983e+07	12.21	8.24138e+06	8.02139e+06	23.36	1.42	0.51	0.00748801	2.13	0.0469283	1.4555	pos
Lathosterol	M369T951	369.35	951	5.14417	C27H46O	C01189	6.30351e+07	6.8456e+07	26.11	2.64769e+07	2.47265e+07	37.21	2.38	1.25	0.00116639	2.93	0.0118584	1.66823	pos
Riboflavin	M376T795_1	376.258	794.6	2.15692	C17H20N4O6	C00255	2.86288e+07	2.91021e+07	10.19	1.58223e+07	1.57343e+07	6.82	1.81	0.86	3.60205e-07	6.44	2.44789e-05	1.95764	pos
7-Dehydrodesmosterol	M383T948	383.331	947.6	1.10609	C27H42O	C05107	272111	264609	25.02	731183	682381	34.81	0.37	-1.43	0.000140345	3.85	0.00232312	1.81859	pos
Allocholic acid	M408T851	408.367	851	0.448208	C24H40O5	C00695	7.36619e+06	6.55923e+06	30.01	1.49141e+07	1.09764e+07	68.53	0.49	-1.02	0.0304323	1.52	0.127959	1.28927	pos
Sodium deoxycholate	M415T801_2	415.214	801.4	7.51789	C24H39O4. Na	C11171	1.28014e+07	1.32688e+07	10.45	1.71408e+07	1.58447e+07	18.53	0.75	-0.42	0.00846875	2.07	0.0513367	1.48717	pos
Succinic acid	M117T116	117.019	116.1	1.91422	C4H6O4	C00042	2.45267e+08	2.22081e+08	31.95	1.40251e+08	1.36343e+08	54.53	1.75	0.81	0.0338949	1.47	0.134822	1.24738	neg
5-Aminopentanoic acid	M117T879	116.928	878.5	8.31949	C5H11NO2	C00431	5.91827e+08	6.00241e+08	9.09	4.52476e+08	4.54625e+08	6.87	1.31	0.39	0.000250291	3.6	0.00332081	1.74471	neg
L-Threonine	M118T101	118.051	101.3	1.0504	C4H9NO3	C00188	3.71927e+06	3.98205e+06	17.99	2.08037e+06	1094047	76.64	1.79	0.84	0.0404609	1.39	0.154552	1.28075	neg
Phenylethylamine	M121T494	121.029	493.5	6.04444	C8H11N	C05332	1.27059e+07	1.15822e+07	20.54	9.86696e+06	1.00825e+07	6.23	1.29	0.36	0.0314415	1.5	0.126955	1.33549	neg
Mesaconate	M129T152	129.019	151.9	0.589059	C5H6O4	C01732	3.17991e+06	2.89337e+06	66.81	6.58176e+06	6.54347e+06	25.68	0.48	-1.05	0.0297329	1.53	0.121858	1.33886	neg
3-Methyl-2-oxovaleric acid	M129T316	129.056	316.4	0.588893	C6H10O3	C03465	7.51288e+06	7.65085e+06	6.92	5.11144e+06	4.9284e+06	14.99	1.47	0.56	0.000156185	3.81	0.00234692	1.77158	neg
N-Acetyl-beta-alanine	M130T81	130.051	81.4	0.252609	C5H9NO3	C01073	7.59876e+06	7.45716e+06	11.22	9.8729e+06	9.57312e+06	24.34	0.77	-0.38	0.0390002	1.41	0.150886	1.20579	neg
cis-4-Hydroxy-D-proline	M130T88	130.051	88.2	0.584386	C5H9NO3	C03440	1.01491e+07	1.03947e+07	26.25	4.43987e+06	3.87969e+06	47.73	2.29	1.19	0.00131532	2.88	0.0123358	1.62938	neg
Phenylacetic acid	M135T138	134.865	137.6	9.46313	C8H8O2	C07086	3.67446e+06	3.74434e+06	13.48	2.42348e+06	2.4484e+06	10.65	1.52	0.6	0.00021542	3.67	0.00299344	1.76023	neg
1H-Indole-3-carboxaldehyde	M144T578	144.044	577.8	13.1061	C9H7NO	C08493	6.247e+06	6.67783e+06	21.93	3.59051e+06	3.81291e+06	29.03	1.74	0.8	0.00599444	2.22	0.0383579	1.48149	neg
3,4-Dihydroxymandelic acid	M165T166	165.022	165.9	21.7546	C8H8O5	C05580	1.26632e+06	1.24296e+06	11.99	1.69117e+06	1.82972e+06	22.12	0.75	-0.42	0.0424419	1.37	0.15978	1.18937	neg
Terephthalate	M165T193	165.019	192.9	0.460552	C8H6O4	C06337	9.11988e+06	9.05714e+06	13.2	7.26829e+06	7.20783e+06	15.16	1.25	0.33	0.0188552	1.72	0.087578	1.33666	neg
D-Phenylalanine	M165T306_1	165.019	306.2	11.7801	C9H11NO2	C02265	5.98363e+06	3.95237e+06	85.61	2.41984e+06	2.43799e+06	11.19	2.47	1.31	0.0296593	1.53	0.121727	1.35893	neg
Dihydroxyacetone phosphate	M169T74	168.992	74.2	5.77543	C3H7O6P	C00111	5.5912e+06	5.87661e+06	17.13	2.50836e+06	2.23904e+06	39.73	2.23	1.16	0.000865491	3.06	0.00895382	1.65966	neg
N-Acetylornithine	M173T105	173.093	104.8	1.2941	C7H14N2O3	C00437	2.83562e+06	2.88176e+06	11.72	3.45155e+06	3.38715e+06	11.61	0.82	-0.28	0.0163855	1.79	0.0800994	1.35448	neg
cis-Aconitic acid	M173T110	173.009	109.9	0.22015	C6H6O6	C00417	3.33055e+07	3.42435e+07	8.24	4.83837e+07	47728314	4.98	0.69	-0.54	3.62773e-06	5.44	0.00012934	1.90541	neg
Suberic acid	M173T234	173.082	234.3	1.87195	C8H14O4	C08278	1.79505e+06	1.78882e+06	5.05	2.11392e+06	2.18348e+06	9.57	0.85	-0.24	0.00512673	2.29	0.0342229	1.50267	neg
Paraxanthine	M180T952_1	179.989	952.2	4.06899	C7H8N4O2	C13747	9.86856e+08	9.29673e+08	14.73	1.16912e+09	1.13887e+09	11.41	0.84	-0.24	0.0387204	1.41	0.149952	1.19641	neg
Hydroxyphenyllactic acid	M181T172	181.051	172.2	0	C9H10O4	C03672	8.30301e+07	8.31657e+07	2.84	9.71896e+07	9.6534e+07	2.08	0.85	-0.23	6.73076e-07	6.17	3.56002e-05	1.93124	neg
Azelaic acid	M187T977_2	187.097	976.9	1.06896	C9H16O4	C08261	2.79201e+06	2.88448e+06	10.02	3.70206e+06	3.6783e+06	6.68	0.75	-0.41	0.000272557	3.56	0.00357183	1.74881	neg
Quinate	M191T124_2	190.928	124.3	2.92682	C7H12O6	C00296	2.45487e+07	2.46869e+07	2.88	2.54131e+07	2.55714e+07	2.16	0.97	-0.05	0.0402326	1.4	0.15388	1.20299	neg
L-Tryptophan	M203T364_1	203.082	364.3	2.46206	C11H12N2O2	C00078	7.80958e+07	1.93473e+07	193.51	3.02899e+08	3.08466e+08	10.33	0.26	-1.96	0.00962378	2.02	0.0545642	1.59138	neg
Riluzole	M234T375_2	234.009	375.4	7.692	C8H5F3N2OS	C07937	369927	343260	64.29	1.28379e+06	1.04029e+06	53.73	0.29	-1.8	0.00993997	2	0.0559785	1.42767	neg
Deoxyinosine	M251T296	251.078	296	1.99141	C10H12N4O4	C05512	499317	500525	54.08	1.22487e+06	1.24715e+06	24.63	0.41	-1.29	0.0033952	2.47	0.0251431	1.55834	neg
Adenosine	M266T335	266.089	335.5	1.12744	C10H13N5O4	C00212	573016	328571	87.02	1.21419e+06	1.26525e+06	27.76	0.47	-1.08	0.00991683	2	0.0559287	1.42377	neg
Dibutyl phthalate	M277T701	277.144	700.9	2.61236	C16H22O4	C14214	626164	616908	19.48	826063	873722	20.85	0.76	-0.4	0.0448023	1.35	0.166352	1.17606	neg
Oleic acid	M282T900	282.252	899.9	15.2346	C18H34O2	C00712	5.87077e+07	5.2876e+07	36.69	1.1324e+08	1.15919e+08	11.49	0.52	-0.95	0.00342765	2.47	0.0252754	1.65632	neg
Xanthosine	M283T314	283.067	313.7	3.17945	C10H12N4O6	C01762	757361	808776	13.82	1.24615e+06	1.26774e+06	11.81	0.61	-0.72	8.92024e-05	4.05	0.00150707	1.80311	neg
Stearic acid	M283T960	283.263	960.1	3.01887	C18H36O2	C01530	7.39725e+08	5.47376e+08	61.05	2.0454e+08	1.91994e+08	53.86	3.62	1.85	0.00162949	2.79	0.0145612	1.61021	neg
N-Acetylaspartylglutamic acid	M285T104	285.071	103.7	4.59533	C11H16N2O8	C12270	2.73403e+07	2.56085e+07	24.1	1.06452e+07	1.04132e+07	69.37	2.57	1.36	0.015534	1.81	0.0770921	1.47625	neg
dTMP	M321T148_1	321.046	147.5	10.5904	C10H15N2O8P	C00364	2.39182e+07	2.44441e+07	19.54	1.16393e+07	1.11222e+07	7.93	2.05	1.04	0.000244246	3.61	0.00326946	1.85277	neg
CMP	M322T82	322.044	81.7	1.82361	C9H14N3O8P	C00055	1.5809e+07	1.62914e+07	34.29	4.77961e+06	5.12706e+06	17.47	3.31	1.73	5.77797e-05	4.24	0.00108379	1.81128	neg
UMP	M323T89_1	323.028	89.5	2.24129	C9H13N2O9P	C00105	1.09498e+08	1.08871e+08	13.76	7.36073e+07	7.45683e+07	8.06	1.49	0.57	0.000139651	3.85	0.00215477	1.78514	neg
N-Glycolylneuraminic acid	M324T81	324.093	81.3	1.91244	C11H19NO10	C03410	1.84176e+07	1.89903e+07	25.34	1.02388e+07	1.00258e+07	18.79	1.8	0.85	0.0035597	2.45	0.026007	1.54487	neg
Adrenic acid	M331T876	331.264	876.3	1.8837	C22H36O2	C16527	5.05758e+06	4.97065e+06	10.89	1.63557e+06	1.81513e+06	49.08	3.09	1.63	0.0206143	1.69	0.0934569	1.44842	neg
GMP	M362T96	362.049	96.2	5.80033	C10H14N5O8P	C00144	7.48668e+07	7.84641e+07	26.42	2.5323e+07	2.44e+07	17.89	2.96	1.56	1.45488e-05	4.84	0.000373811	1.86532	neg
Phosphonoformyl-CMP	M430T147_2	430.018	146.9	29.2461	C10H15N3O12P2	C17945	3.0029e+06	3.1208e+06	50.27	991182	344507	142.25	3.03	1.6	0.0185776	1.73	0.0867692	1.34256	neg
